# Supplementary material for: Assessing Multiple Agronomic Functions of a Winter Pea (Pisum sativum L.) Variety Across Different Uses
Source: Plants (Basel). 2026 Apr 16;15(8):1226. doi: 10.3390/plants15081226 (PMC13120300; doi:10.3390/plants15081226)
Supplement: Supplementary file 1 [file plants-15-01226-s001.zip]

Archive with 2 entries (2 files):
- plants-4234698-supplementary-S1.xlsx
- plants-4234698-supplementary-S2.pdf
