# Supplementary material for: Assessing Multiple Agronomic Functions of a Winter Pea (Pisum sativum L.) Variety Across Different Uses
Source: Plants (Basel). 2026 Apr 16;15(8):1226. doi: 10.3390/plants15081226 (PMC13120300; doi:10.3390/plants15081226)
Supplement: Supplementary file 1 [file plants-15-01226-s001.zip › plants-4234698-supplementary-S1.xlsx]

## Sheet: Sheet1
Genotype	Type	Year	Plant Height	Lodging	Flowering Duration	Pods number	Seeds per pod	TSW	Seed Yield	Protein Content	Protein Yield
00-2063	Garden	2019	97.2134	0.525754	25.0846	12.252	51.1995	237.97	475939	24.8453	1393.74
00-2063	Garden	2020	62.6548	0.360877	24	8.50396	36.7053	266.919	533838	26.8235	1845.16
Banner	Dry	2019	97.2193	0.52119	23.9449	13.6241	61.9818	173.26	346520	25.347	893.077
Banner	Dry	2020	57.2781	0.417273	20.3577	7.40984	34.0837	196.243	392487	26.4954	1054.42
JI 2546	Wild	2019	101.951	0.747819	22.1044	15.9032	68.0451	37.2062	74412.4	25.6938	186.248
JI 2546	Wild	2020	64.8745	0.616597	19.8108	9.45373	51.4741	40.5386	81077.2	31.9214	195.282
Kosmaj	Forage	2019	119.164	0.763597	15.7948	11.6885	55.771	74.739	149478	25.7336	365.519
Kosmaj	Forage	2020	82.2797	0.819608	20.1576	10.2278	45.8881	83.905	167810	31.7868	426.856
